# Supplementary material for: Altered Treg Infiltration after Discoidin Domain Receptor 1 (DDR1) Inhibition and Knockout Promotes Tumor Growth in Lung Adenocarcinoma
Source: Cancers (Basel). 2023 Dec 8;15(24):5767. doi: 10.3390/cancers15245767 (PMC10742023; doi:10.3390/cancers15245767)
Supplement: Supplementary file 1 [file cancers-15-05767-s001.zip]

Archive with 1 entries (1 files):
- cancers-2627944-supplementary.pdf
